# Supplementary material for: Evaluation of the accuracy of imputed sequence variant genotypes and their utility for causal variant detection in cattle
Source: Genet Sel Evol. 2017 Feb 21;49:24. doi: 10.1186/s12711-017-0301-x (PMC5320806; doi:10.1186/s12711-017-0301-x)
Supplement: Supplementary file 5 — Additional file 5: Table S1. Significantly associated variants at five fat percentage QTL. Variants located on chromosomes 5, 6, 11, 16 and 19 with P values less than 2.1 × 10−9. The positions of the variants correspond to the UMD3.1 assembly of the bovine genome. The substitution effects (beta, standard error of beta) are given for the alternative allele. The R2 value is the estimated accuracy of imputation from Minimac. [file 12711_2017_301_MOESM5_ESM.csv]

chr	pos	ref	alt	freq(alt)	R2	beta(alt)	se(beta)	pval
5	93945991	A	G	0.19408	0.99451	-0.047484	0.0048308	1.192e-22
5	93948357	T	C	0.19414	0.98513	-0.047967	0.0048851	1.3185e-22
5	93945655	G	T	0.19331	0.99918	-0.046857	0.0048186	3.3216e-22
5	93949810	A	G	0.19462	0.97197	-0.047749	0.0049363	5.441e-22
5	93947989	A	T	0.19825	0.98450	-0.045962	0.0048022	1.4469e-21
5	93948646	G	C	0.19856	0.97950	-0.046142	0.004823	1.506e-21
5	93947761	T	C	0.19823	0.98568	-0.045819	0.0047948	1.6714e-21
5	93946027	A	T	0.19776	0.99136	-0.045579	0.0047704	1.6918e-21
5	93948804	C	T	0.19916	0.97489	-0.046067	0.0048318	2.0581e-21
5	93946570	A	G	0.19642	0.98863	-0.045906	0.004833	2.8883e-21
5	93946548	C	G	0.19641	0.98881	-0.045893	0.0048321	2.9177e-21
5	93948725	C	G	0.19052	0.95902	-0.047705	0.0050621	5.8366e-21
5	93948718	C	G	0.19056	0.95989	-0.047598	0.0050569	6.4953e-21
5	93946085	A	T	0.18252	0.97714	-0.046479	0.0052478	1.0379e-18
5	93947278	T	C	0.18122	0.98655	-0.04596	0.0052388	2.1728e-18
5	93947470	G	A	0.18122	0.98616	-0.045972	0.0052419	2.2307e-18
5	93945681	TCAC	TC	0.18117	0.98903	-0.045774	0.0052198	2.2472e-18
5	93947432	C	T	0.18131	0.98558	-0.045958	0.0052419	2.2837e-18
5	93947940	C	T	0.18120	0.98497	-0.046001	0.0052509	2.4235e-18
5	93948040	C	G	0.18121	0.98439	-0.046015	0.0052543	2.4846e-18
5	93948684	G	T	0.18114	0.98218	-0.046043	0.0052721	3.0731e-18
5	93944912	A	C	0.18052	0.98766	-0.045913	0.0052585	3.1364e-18
5	93949364	C	A	0.18119	0.98059	-0.046078	0.0052811	3.3093e-18
5	93944823	T	C	0.18106	0.98839	-0.045538	0.0052294	3.837e-18
5	93944908	GAAAAAAAA	GAAAAAAA	0.21373	0.99072	-0.039073	0.0045082	5.4776e-18
5	93944937	C	T	0.21443	0.99451	-0.038861	0.0044863	5.7252e-18
5	93945694	C	T	0.38103	0.88873	-0.031106	0.0036505	1.9302e-17
5	93945738	C	T	0.20512	0.98321	-0.039279	0.0046354	2.8834e-17
5	93945338	T	G	0.26888	0.99531	-0.035848	0.0044633	1.1246e-15
5	93929134	AGGGG	AGGG	0.23428	0.95185	-0.034601	0.0044206	5.7464e-15
5	93954751	T	G	0.04791	0.84787	-0.048878	0.0065651	1.0891e-13
5	93945517	A	T	0.05749	0.33467	-0.11034	0.01594	4.854e-12
5	93929178	T	C	0.28856	0.99362	-0.026857	0.0038853	5.1969e-12
5	93937943	G	A	0.18187	0.98888	-0.034226	0.0051053	2.1908e-11
5	93931437	C	A	0.29347	0.99183	-0.025775	0.0038541	2.4456e-11
5	93937007	T	A	0.28212	0.93985	-0.030362	0.0045428	2.5159e-11
5	93937864	C	G	0.18050	0.98958	-0.034118	0.0051579	4.0068e-11
5	93938407	C	T	0.18032	0.98758	-0.034194	0.0051737	4.1546e-11
5	93937561	G	A	0.18062	0.99002	-0.034032	0.0051506	4.2054e-11
5	93938270	C	G	0.18044	0.98864	-0.034128	0.0051663	4.2511e-11
5	93944196	C	A	0.33631	0.94920	-0.026759	0.0040558	4.4932e-11
5	93937121	A	T	0.18053	0.99124	-0.033943	0.0051456	4.5266e-11
5	93939408	T	C	0.17986	0.98277	-0.034409	0.0052277	4.9891e-11
5	93939433	T	G	0.17986	0.98270	-0.034407	0.0052282	5.0204e-11
5	93939458	C	A	0.17985	0.98263	-0.034406	0.0052292	5.0693e-11
5	93939505	G	A	0.17984	0.98257	-0.034396	0.0052301	5.1739e-11
5	93939585	A	G	0.17980	0.98243	-0.034386	0.0052324	5.3428e-11
5	93939863	G	A	0.17980	0.98231	-0.034376	0.0052333	5.4477e-11
5	92586289	A	G	0.06092	0.27052	-0.10548	0.016075	5.7011e-11
5	93552080	G	T	0.15290	0.99036	-0.042421	0.0065262	8.5986e-11
5	93552114	C	T	0.15290	0.99042	-0.042419	0.0065262	8.609e-11
5	93552005	C	T	0.15292	0.99023	-0.042419	0.0065264	8.6206e-11
5	93575494	G	A	0.12970	0.52866	-0.052073	0.0080783	1.2273e-10
5	93843292	G	A	0.18882	0.99552	-0.031595	0.00494	1.7033e-10
5	93671718	T	C	0.52392	0.85145	0.024279	0.0038215	2.2458e-10
5	93453121	CAA	CA	0.14942	0.96623	-0.044175	0.0069581	2.3123e-10
5	93955207	G	A	0.28319	0.94008	-0.025555	0.0040312	2.4567e-10
5	93955099	T	A	0.03490	0.84729	-0.048022	0.007593	2.7035e-10
5	93914454	G	T	0.29712	0.99174	-0.024165	0.003832	3.0424e-10
5	93928368	T	A	0.29731	0.99683	-0.023944	0.0038131	3.6062e-10
5	93733738	T	G	0.15324	0.99235	-0.040433	0.0064395	3.6227e-10
5	93926084	T	A	0.28149	0.98949	-0.024776	0.003955	3.9707e-10
5	93938685	C	A	0.08925	0.52730	-0.059677	0.0095333	4.0885e-10
5	93752734	G	A	0.16235	0.99679	-0.037787	0.006038	4.1307e-10
5	93755924	A	T	0.16322	0.98943	-0.037869	0.0060536	4.2005e-10
5	93954943	G	A	0.03281	0.86731	-0.04858	0.0077725	4.3468e-10
5	93925890	T	C	0.29683	0.99859	-0.023818	0.003814	4.4976e-10
5	93930190	AAGA	AAGAGA	0.29898	0.99369	-0.023605	0.0037831	4.6537e-10
5	93930072	C	G	0.29895	0.99369	-0.023608	0.0037838	4.6655e-10
5	93930206	G	A	0.29901	0.99375	-0.023595	0.0037821	4.6842e-10
5	93930403	G	A	0.29893	0.99347	-0.023606	0.0037846	4.7188e-10
5	93929993	G	A	0.29887	0.99375	-0.023606	0.0037852	4.7496e-10
5	93930291	C	T	0.29920	0.99264	-0.023596	0.0037843	4.7816e-10
5	93930815	C	T	0.29903	0.99201	-0.023635	0.003791	4.8061e-10
5	93930748	A	G	0.29907	0.99215	-0.023624	0.0037895	4.8165e-10
5	93669976	T	C	0.68339	0.99978	0.023943	0.0038415	4.8612e-10
5	93932169	C	G	0.30698	0.99742	-0.025772	0.0041363	4.9239e-10
5	93934413	C	T	0.35163	0.99799	-0.023693	0.0038079	5.1988e-10
5	93936437	T	C	0.35158	0.99901	-0.02366	0.0038037	5.2592e-10
5	93934901	A	C	0.35167	0.99828	-0.023674	0.0038065	5.2889e-10
5	93453006	C	A	0.15538	0.94759	-0.042004	0.0067727	5.9065e-10
5	93933708	C	T	0.30699	0.99994	-0.025596	0.0041272	5.9114e-10
5	93932907	A	G	0.30730	0.99818	-0.025614	0.0041303	5.916e-10
5	93933625	T	C	0.30702	0.99964	-0.025598	0.0041278	5.9274e-10
5	93933889	G	A	0.30698	0.99981	-0.025594	0.0041277	5.9595e-10
5	93934114	T	C	0.30695	0.99939	-0.025588	0.0041301	6.1463e-10
5	93934512	T	C	0.30694	0.99919	-0.025585	0.0041312	6.2428e-10
5	93934520	TCC	TC	0.30692	0.99912	-0.025584	0.0041317	6.2787e-10
5	93934595	G	A	0.30692	0.99900	-0.025583	0.0041322	6.3275e-10
5	93929888	A	G	0.29682	0.99492	-0.023658	0.0038218	6.3611e-10
5	93929859	C	G	0.29678	0.99502	-0.023654	0.0038221	6.4213e-10
5	93934877	T	C	0.30691	0.99876	-0.025577	0.0041334	6.453e-10
5	93929847	A	G	0.29674	0.99514	-0.02365	0.0038225	6.4877e-10
5	93937209	G	A	0.35161	0.99999	-0.023508	0.0038002	6.5349e-10
5	93928230	G	A	0.29121	0.99111	-0.023933	0.0038701	6.6111e-10
5	93897405	A	G	0.31737	0.92092	-0.023623	0.0038207	6.6581e-10
5	93935153	G	A	0.30689	0.99846	-0.02556	0.0041354	6.7451e-10
5	92546964	C	T	0.08155	0.39972	-0.081019	0.013109	6.7623e-10
5	93929926	T	G	0.29716	0.99587	-0.023573	0.0038146	6.7975e-10
5	93935185	C	T	0.30687	0.99839	-0.025558	0.0041359	6.7997e-10
5	93929899	G	A	0.29711	0.99591	-0.023573	0.0038152	6.8438e-10
5	93935197	G	A	0.30686	0.99830	-0.025557	0.0041365	6.851e-10
5	93938870	A	G	0.09048	0.52274	-0.058797	0.0095187	6.9137e-10
5	93935423	G	A	0.30685	0.99815	-0.025553	0.0041375	6.953e-10
5	93935506	C	A	0.30683	0.99798	-0.025551	0.0041385	7.0447e-10
5	93935582	C	T	0.30682	0.99788	-0.02555	0.0041391	7.0883e-10
5	93935614	G	A	0.30681	0.99781	-0.025548	0.0041397	7.159e-10
5	93935800	A	T	0.30680	0.99774	-0.025547	0.0041402	7.1987e-10
5	93929751	T	G	0.29040	0.98577	-0.024033	0.003895	7.2133e-10
5	93935925	G	A	0.30678	0.99759	-0.02554	0.0041412	7.3471e-10
5	93935952	T	C	0.30677	0.99751	-0.025538	0.0041417	7.4034e-10
5	93936129	C	T	0.30675	0.99720	-0.025528	0.0041434	7.6379e-10
5	93927668	TACA	TCA	0.29072	0.99192	-0.023863	0.0038734	7.6521e-10
5	93936595	T	C	0.30662	0.99675	-0.025541	0.0041475	7.7742e-10
5	93936535	G	A	0.30665	0.99687	-0.025533	0.0041466	7.8135e-10
5	93928205	T	G	0.29670	0.99784	-0.023498	0.0038164	7.8312e-10
5	93936841	G	C	0.30662	0.99674	-0.025531	0.0041477	7.9122e-10
5	93928170	G	C	0.29666	0.99798	-0.023492	0.0038165	7.9182e-10
5	93732137	A	G	0.07326	0.26232	-0.088308	0.014347	7.928e-10
5	93846836	A	G	0.20280	0.99841	-0.027833	0.004522	7.9354e-10
5	93928134	G	A	0.29662	0.99813	-0.023486	0.0038166	8.0099e-10
5	93936319	TAACCAAA	TAAA	0.30661	0.99677	-0.025523	0.0041478	8.0102e-10
5	93738207	T	G	0.69099	0.96173	0.025664	0.0041716	8.08e-10
5	93925006	C	T	0.34256	0.99765	-0.021698	0.0035271	8.0899e-10
5	93928075	A	G	0.29658	0.99825	-0.02348	0.0038168	8.1011e-10
5	93738478	C	T	0.68901	0.95984	0.025634	0.0041677	8.1565e-10
5	93921233	T	C	0.34274	0.99697	-0.0217	0.0035283	8.167e-10
5	93928071	G	T	0.29654	0.99843	-0.023471	0.0038169	8.2301e-10
5	93762020	T	C	0.65210	0.98799	0.024307	0.003953	8.2341e-10
5	93937067	T	C	0.30656	0.99646	-0.025519	0.0041501	8.2438e-10
5	93928029	G	A	0.29651	0.99858	-0.023464	0.0038168	8.3064e-10
5	93922247	A	C	0.34277	0.99998	-0.02161	0.003516	8.3857e-10
5	93927999	T	C	0.29651	0.99857	-0.023458	0.0038168	8.4024e-10
5	93927928	T	C	0.29642	0.99886	-0.023457	0.0038172	8.452e-10
5	93937326	A	T	0.30653	0.99620	-0.025511	0.0041518	8.4681e-10
5	93938662	GTTCACTGAATTCTCTGTATTCTCTGAAATTCACTGAATTCTCTGTA	GTTCACTGAATTCTCTGTA	0.29461	0.96022	-0.027111	0.004413	8.5278e-10
5	91900875	C	T	0.13858	0.77909	-0.047638	0.0077545	8.5365e-10
5	93937501	G	A	0.30653	0.99600	-0.025507	0.0041526	8.5874e-10
5	93743089	T	A	0.68476	0.98221	0.025254	0.0041117	8.6072e-10
5	93937624	T	C	0.30656	0.99551	-0.025503	0.0041544	8.7821e-10
5	93766444	C	T	0.65152	0.98414	0.024323	0.0039641	8.948e-10
5	93926121	C	T	0.29630	0.99909	-0.023411	0.0038178	9.1643e-10
5	93926858	T	G	0.29623	0.99977	-0.023402	0.0038166	9.1932e-10
5	93926493	A	G	0.29627	0.99942	-0.023403	0.0038171	9.2109e-10
5	93926684	T	C	0.29623	0.99974	-0.0234	0.0038166	9.2146e-10
5	93926276	C	A	0.29626	0.99918	-0.023407	0.0038177	9.2167e-10
5	93927426	C	T	0.29621	0.99997	-0.023398	0.0038164	9.2364e-10
5	93937844	C	T	0.30653	0.99496	-0.025489	0.0041576	9.24e-10
5	92274965	T	C	0.15770	0.90915	-0.043891	0.0071642	9.4914e-10
5	92468001	T	A	0.05540	0.29821	-0.10362	0.016917	9.5624e-10
5	93938058	G	C	0.30652	0.99429	-0.025479	0.0041611	9.692e-10
5	93938096	C	T	0.30652	0.99415	-0.025475	0.0041618	9.8034e-10
5	92543428	AAGA	AATAGA	0.07245	0.47125	-0.078582	0.012841	9.9063e-10
5	92434308	T	C	0.04940	0.31682	-0.10936	0.017879	1.0083e-09
5	93453013	C	T	0.15720	0.94501	-0.040914	0.0066895	1.0118e-09
5	93937005	AATA	AA	0.12804	0.52420	-0.048452	0.0079222	1.0128e-09
5	92511951	G	T	0.14847	0.99457	-0.042911	0.0070343	1.1173e-09
5	92514529	C	T	0.14871	0.99274	-0.042919	0.0070376	1.1298e-09
5	93928403	G	A	0.29681	0.99162	-0.023378	0.0038335	1.1302e-09
5	93262570	G	C	0.14945	0.97309	-0.042685	0.0070029	1.1515e-09
5	93255256	G	A	0.14921	0.97520	-0.042692	0.0070052	1.1596e-09
5	92516942	A	T	0.14833	0.99526	-0.042859	0.007034	1.1686e-09
5	92516103	T	C	0.14837	0.99537	-0.042848	0.0070328	1.1717e-09
5	92515622	A	C	0.14837	0.99535	-0.042848	0.0070328	1.1722e-09
5	92516661	G	C	0.14837	0.99540	-0.042846	0.0070328	1.1736e-09
5	92524454	A	G	0.14809	0.99943	-0.042762	0.007019	1.1741e-09
5	93251560	G	A	0.14893	0.97802	-0.04267	0.0070049	1.1805e-09
5	92526259	G	A	0.14807	0.99968	-0.042753	0.0070186	1.1809e-09
5	92526984	C	T	0.14806	0.99973	-0.042751	0.0070186	1.1828e-09
5	92526553	T	A	0.14807	0.99969	-0.042751	0.0070186	1.1833e-09
5	92527723	T	C	0.14807	0.99968	-0.042746	0.0070187	1.1893e-09
5	93252771	G	T	0.14898	0.97747	-0.042659	0.0070054	1.1954e-09
5	93237181	T	C	0.14837	0.98439	-0.042634	0.0070014	1.1957e-09
5	92518889	G	A	0.14833	0.99596	-0.042815	0.0070317	1.1997e-09
5	92529204	C	T	0.14811	0.99926	-0.04274	0.0070196	1.2003e-09
5	92518817	T	G	0.14822	0.99619	-0.042818	0.0070327	1.2029e-09
5	92519524	A	T	0.14831	0.99610	-0.042808	0.0070312	1.2034e-09
5	92505116	C	T	0.14846	0.99480	-0.042816	0.0070342	1.2144e-09
5	92509141	C	T	0.14836	0.99562	-0.042807	0.0070329	1.216e-09
5	92507959	A	C	0.14838	0.99546	-0.042806	0.0070331	1.2185e-09
5	92521412	G	T	0.14805	0.99805	-0.042755	0.0070278	1.2388e-09
5	92531384	A	G	0.14829	0.99749	-0.042692	0.0070241	1.2836e-09
5	92531552	G	C	0.14830	0.99747	-0.04269	0.0070242	1.2861e-09
5	92532696	C	T	0.14830	0.99738	-0.042691	0.0070245	1.2872e-09
5	92532507	A	G	0.14830	0.99742	-0.04269	0.0070244	1.2875e-09
5	92532519	T	C	0.14830	0.99740	-0.04269	0.0070245	1.2879e-09
5	92532536	A	G	0.14832	0.99725	-0.042688	0.0070246	1.2915e-09
5	92533101	G	A	0.14831	0.99729	-0.042682	0.0070247	1.2987e-09
5	93775162	T	C	0.16610	0.95790	-0.037701	0.0062054	1.3022e-09
5	92533475	C	T	0.14833	0.99716	-0.042677	0.0070249	1.3062e-09
5	92533648	G	A	0.14833	0.99714	-0.042678	0.0070251	1.3065e-09
5	92538778	ATTTTT	ATTTT	0.14845	0.99585	-0.042694	0.0070285	1.3116e-09
5	92536188	C	T	0.14835	0.99695	-0.042676	0.0070256	1.3122e-09
5	92534983	C	T	0.14834	0.99707	-0.042675	0.0070254	1.3123e-09
5	92536214	C	T	0.14835	0.99694	-0.042675	0.0070256	1.3132e-09
5	92538347	C	T	0.14835	0.99685	-0.042676	0.0070257	1.3134e-09
5	92534432	ATTT	ATTTT	0.14834	0.99705	-0.042672	0.0070252	1.3138e-09
5	92530765	T	G	0.14804	0.99823	-0.042682	0.0070268	1.314e-09
5	92534341	A	G	0.14834	0.99707	-0.042672	0.0070253	1.3142e-09
5	92532999	T	C	0.14805	0.99815	-0.042679	0.0070271	1.3192e-09
5	92532494	A	G	0.14804	0.99818	-0.042679	0.0070271	1.3194e-09
5	92539155	G	A	0.14829	0.99709	-0.042673	0.0070268	1.3238e-09
5	92541570	A	G	0.14827	0.99725	-0.042661	0.0070264	1.336e-09
5	92479023	G	A	0.14858	0.99395	-0.042748	0.0070412	1.3392e-09
5	92542118	C	T	0.14827	0.99730	-0.042653	0.0070263	1.3439e-09
5	92503400	C	G	0.14856	0.99392	-0.042746	0.0070433	1.3567e-09
5	92544611	A	G	0.14823	0.99763	-0.042639	0.007026	1.3583e-09
5	93938873	A	C	0.08991	0.52625	-0.057644	0.0094986	1.3589e-09
5	92546045	T	C	0.14820	0.99784	-0.042634	0.007026	1.3646e-09
5	92539574	C	T	0.14803	0.99786	-0.042648	0.0070285	1.3669e-09
5	92520664	G	C	0.14910	0.99065	-0.042709	0.007041	1.3837e-09
5	93306091	C	T	0.14957	0.96801	-0.042621	0.0070298	1.4093e-09
5	92502684	C	T	0.14846	0.99474	-0.042696	0.0070424	1.41e-09
5	92502593	A	T	0.14846	0.99473	-0.042695	0.0070424	1.4108e-09
5	92548953	C	T	0.14821	0.99686	-0.042616	0.00703	1.4162e-09
5	92502470	G	A	0.14846	0.99472	-0.042688	0.0070424	1.4209e-09
5	93665715	G	A	0.72095	0.96531	0.026761	0.0044159	1.4335e-09
5	93293774	C	T	0.14931	0.96855	-0.042735	0.0070538	1.4481e-09
5	93313960	G	A	0.14972	0.96850	-0.042485	0.0070144	1.4625e-09
5	92551796	ATATTTAT	ATAT	0.14803	0.99582	-0.042622	0.0070376	1.4666e-09
5	92501014	CAAAA	CAAA	0.14848	0.99465	-0.04265	0.0070424	1.4682e-09
5	91857670	T	A	0.05286	0.19800	-0.1197	0.019785	1.5235e-09
5	93479912	G	A	0.14908	0.97977	-0.041808	0.0069108	1.5294e-09
5	93480257	A	T	0.14908	0.97976	-0.041801	0.0069112	1.5411e-09
5	93769566	C	T	0.09832	0.58519	-0.06016	0.009956	1.5972e-09
5	92764946	C	T	0.15448	0.92653	-0.043191	0.0071504	1.6193e-09
5	93454605	A	G	0.16807	0.95746	-0.036802	0.0060964	1.6567e-09
5	93752711	A	G	0.63369	0.96296	0.023638	0.0039197	1.721e-09
5	93356724	C	T	0.15012	0.97515	-0.041793	0.0069312	1.7283e-09
5	93484841	G	A	0.14899	0.97840	-0.041755	0.0069263	1.7428e-09
5	93207021	C	A	0.14801	0.98119	-0.042693	0.0070889	1.8063e-09
5	93939082	T	C	0.30619	0.98835	-0.025254	0.0041958	1.8493e-09
5	92533711	T	A	0.05453	0.28615	-0.10775	0.017913	1.8885e-09
5	92538809	A	T	0.04989	0.32002	-0.10696	0.017789	1.9154e-09
5	93939383	G	T	0.30625	0.98758	-0.025246	0.0041988	1.9203e-09
5	93125411	T	A	0.15183	0.94581	-0.042796	0.0071208	1.9516e-09
5	93909882	T	C	0.34539	0.99136	-0.021219	0.0035335	2.0106e-09
5	93494671	G	C	0.14891	0.97855	-0.0416	0.0069341	2.0832e-09
5	93498520	CATTAT	CAT	0.14886	0.97879	-0.041601	0.0069349	2.0912e-09
6	87154594	A	G	0.47617	0.98467	0.024297	0.0032424	7.5524e-14
6	87113553	C	T	0.54244	0.99885	0.02369	0.0032722	4.9901e-13
6	87113779	C	T	0.30544	0.94035	0.027921	0.0038603	5.2442e-13
6	87167965	T	C	0.35085	0.97449	0.025741	0.0035941	8.7848e-13
6	87217835	A	G	0.58668	0.98670	-0.024713	0.0034508	8.8145e-13
6	87219339	T	G	0.58700	0.98816	-0.024689	0.0034484	8.9408e-13
6	87167953	C	T	0.34955	0.96971	0.025824	0.0036074	9.0149e-13
6	87167999	A	T	0.35182	0.97879	0.025545	0.0035778	1.0325e-12
6	87168301	C	G	0.35565	0.99419	0.025433	0.0035643	1.0649e-12
6	87169673	T	G	0.64373	0.99923	-0.025356	0.0035538	1.0676e-12
6	87169958	C	T	0.35499	0.99240	0.025404	0.0035661	1.1583e-12
6	87174212	C	T	0.35625	0.99937	0.025312	0.0035532	1.1592e-12
6	87175832	C	T	0.35640	0.99868	0.025301	0.003554	1.199e-12
6	87180731	A	C	0.35621	1.00000	0.025172	0.0035514	1.5004e-12
6	87181619	G	T	0.35614	0.99950	0.02518	0.0035527	1.504e-12
6	87182857	T	C	0.35612	0.99945	0.025169	0.0035526	1.5334e-12
6	87183612	C	T	0.35610	0.99948	0.025152	0.0035519	1.5716e-12
6	87184548	T	C	0.35607	0.99961	0.025126	0.0035507	1.6293e-12
6	87185281	ATTTTT	ATTTT	0.35607	0.99954	0.025126	0.0035508	1.6309e-12
6	87114548	C	A	0.56023	0.99782	0.022788	0.0033153	6.8192e-12
6	87168439	T	C	0.40707	0.74930	0.025908	0.0038174	1.2441e-11
6	87106165	CAAA	CAA	0.49598	0.82430	0.023794	0.0035224	1.5465e-11
6	87222018	T	C	0.44550	0.98003	-0.022589	0.0033834	2.6439e-11
6	87216453	A	C	0.44585	0.98304	-0.022537	0.0033762	2.6633e-11
6	87225271	A	T	0.44533	0.97903	-0.022601	0.0033858	2.6667e-11
6	87228624	A	T	0.44556	0.97952	-0.022589	0.0033848	2.6939e-11
6	87211141	G	A	0.44698	0.99200	-0.022401	0.003357	2.7031e-11
6	87106175	A	G	0.51383	0.85678	0.02324	0.003493	3.0897e-11
6	87162513	C	T	0.46057	0.97948	0.022928	0.0034463	3.0973e-11
6	87168455	A	C	0.36838	0.67113	0.027276	0.0041171	3.7384e-11
6	87165147	A	G	0.45993	0.99607	0.022381	0.0034104	5.6822e-11
6	87111602	G	A	0.53790	0.99993	-0.021436	0.0032845	7.2329e-11
6	87215151	T	C	0.45389	0.98318	-0.021503	0.003349	1.4484e-10
6	87168181	A	G	0.50115	0.98858	0.021369	0.0033291	1.4661e-10
6	87214734	T	G	0.45429	0.98496	-0.021468	0.0033452	1.4787e-10
6	87167521	C	T	0.42491	0.99185	0.021834	0.0034035	1.503e-10
6	87167571	G	A	0.42490	0.99187	0.021832	0.0034035	1.5062e-10
6	87171343	G	C	0.49967	0.99239	-0.021339	0.0033277	1.5284e-10
6	87168419	T	A	0.46890	0.89707	0.022328	0.0034884	1.6492e-10
6	87113190	C	G	0.46535	0.99994	0.021022	0.0032846	1.6558e-10
6	87113639	A	G	0.46536	1.00000	0.021012	0.0032844	1.6856e-10
6	87172312	G	C	0.49920	0.99686	0.021225	0.0033195	1.7237e-10
6	87172325	G	A	0.50029	0.99481	-0.021246	0.0033228	1.724e-10
6	87171613	C	T	0.50154	0.99964	-0.021181	0.0033147	1.7673e-10
6	87171667	A	G	0.50154	0.99965	-0.021181	0.0033147	1.7684e-10
6	87172177	G	T	0.50156	0.99980	-0.021179	0.0033145	1.7691e-10
6	87169327	G	T	0.50158	1.00000	-0.021179	0.0033144	1.77e-10
6	87172459	T	C	0.50158	1.00000	-0.021179	0.0033144	1.7704e-10
6	87169363	A	G	0.50157	0.99994	-0.021179	0.0033145	1.7709e-10
6	87172276	C	T	0.50156	0.99983	-0.021179	0.0033145	1.7722e-10
6	87171860	A	G	0.49846	0.99963	0.02118	0.0033147	1.7734e-10
6	87172683	CAAAAA	CAAAA	0.50158	0.99995	-0.021176	0.0033144	1.7786e-10
6	87171748	C	T	0.50093	0.99727	-0.021187	0.0033187	1.8394e-10
6	87171233	C	G	0.50043	0.99529	-0.021204	0.0033217	1.8444e-10
6	87172107	T	C	0.50103	0.99780	-0.021172	0.0033181	1.8777e-10
6	87171872	A	T	0.50102	0.99771	-0.021171	0.0033182	1.8833e-10
6	87169177	C	T	0.50072	0.99667	-0.021183	0.0033203	1.8901e-10
6	87169939	C	G	0.50263	0.99279	-0.0212	0.0033246	1.9289e-10
6	87168987	C	T	0.49718	0.98275	-0.021326	0.0033449	1.9412e-10
6	87176286	C	T	0.49842	0.99960	0.02113	0.0033144	1.9477e-10
6	87169967	G	A	0.50301	0.99429	-0.021169	0.0033221	1.9837e-10
6	87170178	T	C	0.50301	0.99430	-0.021169	0.0033221	1.9842e-10
6	87163097	G	T	0.42127	0.99395	0.021691	0.0034041	1.987e-10
6	87176543	A	G	0.49845	0.99945	0.021121	0.0033147	1.9892e-10
6	87170483	G	A	0.50144	0.99970	-0.021092	0.0033135	2.0756e-10
6	87232864	A	T	0.43966	0.97852	-0.021835	0.0034304	2.0781e-10
6	87170754	C	T	0.50080	0.99743	-0.021111	0.0033175	2.0986e-10
6	87247418	TGAC	TAC	0.43723	0.96838	-0.021974	0.0034537	2.1139e-10
6	87170366	G	C	0.50140	0.99983	-0.02108	0.0033133	2.1179e-10
6	87170612	G	A	0.50141	0.99989	-0.021079	0.0033133	2.1192e-10
6	87170711	A	C	0.50101	0.99823	-0.02109	0.0033154	2.132e-10
6	87180474	A	G	0.49839	0.99978	0.02105	0.0033132	2.2445e-10
6	87183113	A	T	0.49825	0.99944	0.021039	0.0033138	2.3077e-10
6	87170659	T	G	0.50286	0.99428	-0.02107	0.0033209	2.3729e-10
6	87293852	GTTTTTTTTTTTT	GTTTTTTTTTTT	0.46898	0.87526	-0.023454	0.0036979	2.4035e-10
6	87191866	G	A	0.50163	0.99949	-0.021004	0.0033124	2.4307e-10
6	87190612	G	A	0.49828	0.99987	0.020996	0.0033119	2.45e-10
6	87184171	G	A	0.49828	1.00000	0.020992	0.0033118	2.4672e-10
6	87114326	A	G	0.44960	0.97982	0.02094	0.0033044	2.4943e-10
6	87112883	T	A	0.44947	0.98041	0.020931	0.0033032	2.4993e-10
6	87259580	C	T	0.43656	0.96450	-0.021927	0.003463	2.5746e-10
6	87261019	C	G	0.43677	0.96519	-0.021912	0.0034615	2.6066e-10
6	87261199	A	C	0.43762	0.96176	-0.02189	0.0034661	2.8641e-10
6	87172363	A	G	0.46472	0.99584	-0.021018	0.0033285	2.8839e-10
6	87172200	C	T	0.46525	0.99803	-0.020984	0.0033254	2.9593e-10
6	87172417	T	A	0.46526	0.99812	-0.020983	0.0033253	2.9641e-10
6	87278394	G	A	0.43548	0.95931	-0.021928	0.0034755	2.9812e-10
6	87173817	C	T	0.53491	0.99740	0.020979	0.0033264	3.0268e-10
6	87175975	C	T	0.53485	0.99721	0.020964	0.0033264	3.117e-10
6	87171896	G	T	0.46491	0.99668	-0.02096	0.0033268	3.1579e-10
6	87294079	G	A	0.43614	0.95639	-0.021921	0.0034816	3.2418e-10
6	87176472	T	C	0.53451	0.99858	0.020906	0.0033229	3.3408e-10
6	87296017	G	A	0.43523	0.95227	-0.021963	0.003492	3.3807e-10
6	87177255	A	G	0.53468	0.99789	0.020905	0.0033248	3.424e-10
6	87126075	T	C	0.61850	0.99207	0.021761	0.0034629	3.5048e-10
6	87178717	G	C	0.53467	0.99799	0.020885	0.0033244	3.5417e-10
6	87178953	A	G	0.53466	0.99801	0.02088	0.0033243	3.574e-10
6	87134882	G	C	0.61903	0.98580	0.021849	0.0034823	3.7281e-10
6	87131273	A	G	0.61913	0.99116	0.021782	0.0034724	3.7628e-10
6	87131996	C	T	0.61898	0.98986	0.021787	0.0034745	3.8207e-10
6	87131395	C	T	0.32043	0.99997	0.022924	0.0036572	3.8752e-10
6	87084144	TAA	TA	0.31339	0.90380	0.023762	0.0037912	3.887e-10
6	87181031	A	G	0.53443	0.99878	0.020818	0.0033215	3.8888e-10
6	87132266	T	G	0.32047	0.99817	0.022939	0.0036607	3.9259e-10
6	87242591	A	G	0.43602	0.96816	-0.021668	0.0034581	3.9306e-10
6	87132425	C	G	0.32030	0.99857	0.022932	0.0036599	3.9404e-10
6	87129106	CTTTTTTTTT	CTTTTTTTT	0.32026	0.99865	0.022927	0.0036594	3.9472e-10
6	87128136	C	T	0.32023	0.99844	0.02293	0.0036599	3.9503e-10
6	87128048	C	T	0.32022	0.99840	0.02293	0.00366	3.9565e-10
6	87123937	A	T	0.31941	0.99319	0.022996	0.0036706	3.9614e-10
6	87183306	C	A	0.53452	0.99829	0.020818	0.0033234	3.9788e-10
6	87184066	A	G	0.53438	0.99884	0.020792	0.0033209	4.0642e-10
6	87151533	C	G	0.61809	0.98465	0.021762	0.003478	4.1616e-10
6	87202317	C	A	0.46589	0.99942	-0.020758	0.0033188	4.2252e-10
6	87187581	T	C	0.53424	0.99934	0.020752	0.0033189	4.2783e-10
6	87188870	T	A	0.53422	0.99938	0.020752	0.003319	4.2825e-10
6	87184080	G	C	0.53510	0.99617	0.020785	0.0033261	4.3758e-10
6	87199785	T	C	0.46557	0.99848	-0.020756	0.0033214	4.3797e-10
6	87158307	G	A	0.32046	0.98819	0.022989	0.0036792	4.4011e-10
6	87159082	A	G	0.32048	0.98846	0.022981	0.0036787	4.4402e-10
6	87140412	C	T	0.32039	0.98790	0.022979	0.0036785	4.4442e-10
6	87140746	A	G	0.32039	0.98798	0.022977	0.0036783	4.4442e-10
6	87154277	A	C	0.32058	0.98721	0.022979	0.0036798	4.5074e-10
6	87123524	A	G	0.61884	0.99452	0.021618	0.0034634	4.588e-10
6	87122976	A	G	0.61894	0.99398	0.021621	0.0034644	4.609e-10
6	87146688	T	A	0.32075	0.98771	0.022946	0.0036776	4.6613e-10
6	87122912	T	G	0.61857	0.99396	0.02161	0.0034642	4.698e-10
6	87120500	G	A	0.61886	0.99521	0.021576	0.0034618	4.8621e-10
6	87120616	T	A	0.61952	0.99238	0.021615	0.0034692	4.9224e-10
6	87247706	T	G	0.43110	0.95088	-0.021778	0.0034999	5.1899e-10
6	87144946	C	T	0.32108	0.98650	0.022884	0.0036799	5.3133e-10
6	87171084	A	G	0.52413	0.92532	-0.020967	0.0033722	5.3433e-10
6	87136604	TTTTTTTTA	T	0.29851	0.92456	0.024395	0.0039262	5.4939e-10
6	87263065	G	A	0.43077	0.94840	-0.021783	0.0035065	5.5351e-10
6	87255882	T	C	0.43093	0.94867	-0.021759	0.0035047	5.6623e-10
6	87271868	G	A	0.43059	0.94715	-0.021766	0.0035092	5.8897e-10
6	87238345	A	T	0.48456	0.99647	-0.020733	0.0033488	6.3175e-10
6	87240005	C	G	0.48465	0.99686	-0.020727	0.0033478	6.327e-10
6	87241767	T	A	0.48453	0.99640	-0.02073	0.0033488	6.3566e-10
6	87246180	A	G	0.48424	0.99530	-0.020744	0.0033513	6.3655e-10
6	87293279	G	A	0.42986	0.94087	-0.021792	0.0035244	6.6516e-10
6	87284451	C	T	0.43006	0.94448	-0.021737	0.0035156	6.6527e-10
6	87194814	A	G	0.44006	0.99663	-0.020991	0.0033955	6.6943e-10
6	87255014	T	G	0.48483	0.99714	-0.020666	0.0033482	7.1202e-10
6	87258778	T	G	0.48296	0.99001	-0.020745	0.0033621	7.2123e-10
6	87260743	G	A	0.48487	0.99732	-0.020656	0.0033478	7.2216e-10
6	87262450	A	C	0.48486	0.99745	-0.020647	0.0033477	7.3317e-10
6	87189842	C	T	0.55922	0.99995	0.020889	0.0033882	7.4411e-10
6	87265427	C	T	0.48477	0.99699	-0.020637	0.0033486	7.5541e-10
6	87266870	G	T	0.48492	0.99772	-0.020623	0.0033473	7.6355e-10
6	87272114	C	T	0.48476	0.99697	-0.020617	0.0033492	7.9005e-10
6	87285344	C	T	0.48425	0.99509	-0.020595	0.003353	8.5961e-10
6	87280346	T	G	0.48503	0.99800	-0.020554	0.0033471	8.663e-10
6	87164186	C	T	0.43340	0.99655	0.020798	0.003387	8.6854e-10
6	87284874	G	A	0.48499	0.99667	-0.020549	0.0033493	8.9782e-10
6	87291418	G	T	0.48513	0.99675	-0.020551	0.0033502	9.0292e-10
6	87165643	G	A	0.43409	0.99995	0.020709	0.0033764	9.0809e-10
6	87165199	T	C	0.43414	0.99980	0.020708	0.0033763	9.0898e-10
6	87164876	T	G	0.43411	0.99998	0.020708	0.0033763	9.0915e-10
6	87286275	A	C	0.48523	0.99815	-0.020507	0.0033465	9.3975e-10
6	87285889	C	T	0.48382	0.99344	-0.020561	0.0033559	9.4605e-10
6	87287124	G	A	0.48431	0.99545	-0.020522	0.0033515	9.6845e-10
6	87156132	C	G	0.61160	0.97962	0.021069	0.0034541	1.1211e-09
6	87163461	T	G	0.59276	0.99102	0.020719	0.0034292	1.6036e-09
11	103296192	A	C	0.49614	0.95008	-0.024308	0.0030407	1.5218e-15
11	103296337	C	G	0.46543	0.91450	-0.024283	0.0030551	2.1982e-15
11	103292741	C	G	0.47848	0.94460	-0.02377	0.0029979	2.571e-15
11	103296877	T	C	0.48393	0.96460	-0.023463	0.0029601	2.6208e-15
11	103292935	T	C	0.41333	0.80047	-0.024906	0.0033109	6.0651e-14
11	103293021	G	A	0.41165	0.79832	-0.024688	0.0032845	6.355e-14
11	103292945	G	A	0.40800	0.79175	-0.025099	0.0033413	6.5931e-14
11	103292999	C	T	0.40749	0.78812	-0.024774	0.0033163	8.9987e-14
11	103288085	A	G	0.53696	0.88894	-0.024033	0.0032375	1.2833e-13
11	103288911	A	G	0.56537	0.95925	-0.022935	0.0030916	1.3276e-13
11	103288532	C	T	0.57148	0.97684	-0.022705	0.003064	1.4158e-13
11	103287394	G	A	0.38582	0.89817	-0.023042	0.0031132	1.5127e-13
11	103288552	A	G	0.57111	0.97562	-0.022684	0.0030653	1.5252e-13
11	103288953	A	G	0.57160	0.98380	-0.022575	0.0030522	1.5685e-13
11	103288126	C	T	0.46765	0.74457	-0.025569	0.0034571	1.57e-13
11	103287893	T	C	0.45686	0.90840	0.023495	0.0031774	1.5919e-13
11	103288868	C	T	0.56897	0.97227	-0.02273	0.0030744	1.6042e-13
11	103301736	T	C	0.59244	0.99729	-0.022847	0.0030921	1.6594e-13
11	103301690	C	T	0.59246	0.99725	-0.022845	0.0030922	1.6713e-13
11	103300548	A	G	0.59225	0.99544	-0.022863	0.0030952	1.6883e-13
11	103289668	T	C	0.59288	0.99693	-0.022858	0.0030956	1.7194e-13
11	103300672	C	G	0.59195	0.99400	-0.022866	0.0030977	1.7526e-13
11	103290017	A	G	0.59207	0.99361	-0.022891	0.0031015	1.763e-13
11	103288438	G	C	0.56796	0.96263	-0.02278	0.0030865	1.765e-13
11	103301694	A	G	0.59215	0.99608	-0.022832	0.0030943	1.7879e-13
11	103288096	T	C	0.53346	0.88840	-0.023879	0.0032362	1.7889e-13
11	103289371	A	G	0.57581	0.99628	-0.022426	0.0030394	1.7899e-13
11	103300608	A	C	0.59230	0.99525	-0.022842	0.0030958	1.7936e-13
11	103289806	C	T	0.57596	0.99670	-0.022414	0.0030382	1.8093e-13
11	103303242	A	G	0.59279	0.99855	-0.022808	0.0030925	1.8346e-13
11	103288588	C	T	0.57119	0.97628	-0.022614	0.0030663	1.8371e-13
11	103301757	T	C	0.59242	0.99694	-0.022815	0.0030935	1.8374e-13
11	103289966	G	A	0.57607	0.99702	-0.022406	0.0030382	1.8437e-13
11	103289955	A	G	0.57591	0.99635	-0.022416	0.0030396	1.845e-13
11	103289831	TAAAAAAAA	TAAAAAAA	0.57582	0.99619	-0.022411	0.0030393	1.8528e-13
11	103290004	A	T	0.57599	0.99668	-0.022404	0.0030387	1.8706e-13
11	103288465	G	A	0.56567	0.95677	-0.022852	0.0031004	1.9003e-13
11	103290621	G	T	0.57623	0.99744	-0.022385	0.0030378	1.9246e-13
11	103290852	G	A	0.57611	0.99711	-0.022386	0.0030384	1.9401e-13
11	103300020	C	T	0.59246	0.99516	-0.02283	0.0030987	1.9406e-13
11	103300078	T	G	0.59254	0.99552	-0.022823	0.003098	1.9526e-13
11	103290920	G	A	0.57618	0.99736	-0.022377	0.003038	1.9736e-13
11	103300067	T	C	0.59263	0.99510	-0.022824	0.0030988	1.9744e-13
11	103290133	T	C	0.57602	0.99674	-0.022382	0.0030389	1.9791e-13
11	103290706	AGCC	ACC	0.56418	0.95373	-0.02296	0.0031175	1.984e-13
11	103288985	A	G	0.57282	0.98805	-0.022449	0.0030484	1.9917e-13
11	103293600	C	T	0.57489	0.99266	-0.022411	0.0030432	1.9939e-13
11	103289122	A	G	0.57574	0.99783	-0.02235	0.0030352	1.9988e-13
11	103278450	G	A	0.47841	0.89543	-0.022159	0.0030092	2e-13
11	103290538	G	A	0.57586	0.99608	-0.022387	0.0030402	2.0004e-13
11	103301805	C	G	0.59283	0.99845	-0.022774	0.0030927	2.0032e-13
11	103288459	T	C	0.56457	0.95226	-0.02287	0.0031059	2.0048e-13
11	103288991	A	G	0.57336	0.99043	-0.022416	0.0030443	2.0071e-13
11	103302272	T	C	0.59316	0.99961	-0.022758	0.0030908	2.0093e-13
11	103302429	C	G	0.59304	0.99958	-0.022756	0.0030908	2.0173e-13
11	103302766	C	T	0.59308	0.99972	-0.022755	0.0030907	2.0195e-13
11	103302351	C	T	0.59313	1.00000	-0.022749	0.0030904	2.037e-13
11	103288964	C	A	0.57177	0.98367	-0.022488	0.0030549	2.0384e-13
11	103303620	A	G	0.59313	0.99990	-0.022749	0.0030904	2.0393e-13
11	103302129	A	G	0.59310	0.99962	-0.022751	0.0030907	2.0403e-13
11	103304593	C	T	0.40689	0.99982	0.02275	0.0030906	2.041e-13
11	103304656	A	T	0.40686	0.99992	0.022749	0.0030905	2.0423e-13
11	103301982	G	A	0.59306	0.99943	-0.022751	0.0030911	2.0534e-13
11	103290087	T	A	0.59170	0.99177	-0.022855	0.0031056	2.0672e-13
11	103301229	C	G	0.59289	0.99732	-0.022773	0.003095	2.0896e-13
11	103288704	GCCCC	GCCCCCC	0.58860	0.97520	-0.022979	0.0031232	2.0977e-13
11	103301297	T	C	0.59274	0.99680	-0.022773	0.0030953	2.098e-13
11	103301202	C	G	0.59289	0.99728	-0.022771	0.0030951	2.0981e-13
11	103301455	G	C	0.59277	0.99781	-0.022762	0.0030939	2.1018e-13
11	103301443	C	T	0.59277	0.99777	-0.022762	0.003094	2.106e-13
11	103298257	T	C	0.57469	0.99197	-0.022422	0.0030483	2.1277e-13
11	103287854	C	G	0.60970	0.91241	0.022653	0.0030801	2.1394e-13
11	103300899	A	G	0.59264	0.99681	-0.022767	0.0030956	2.1418e-13
11	103288765	T	C	0.56443	0.96377	-0.022644	0.0030792	2.1535e-13
11	103299858	G	C	0.59187	0.99316	-0.022811	0.0031021	2.1589e-13
11	103308459	G	A	0.57545	0.99561	-0.022354	0.00304	2.1633e-13
11	103296383	T	C	0.59124	0.99032	-0.02284	0.0031062	2.1657e-13
11	103301063	A	C	0.59261	0.99687	-0.022758	0.0030955	2.1816e-13
11	103300725	C	G	0.59228	0.99461	-0.022788	0.0030995	2.1835e-13
11	103288796	G	A	0.55941	0.94545	-0.022833	0.0031059	2.1905e-13
11	103298237	G	C	0.57488	0.99269	-0.022394	0.0030463	2.1916e-13
11	103304944	T	C	0.42358	0.99971	0.022299	0.0030334	2.1949e-13
11	103303475	G	A	0.57614	0.99860	-0.022315	0.0030356	2.195e-13
11	103304643	T	C	0.42354	1.00000	0.022297	0.0030332	2.1979e-13
11	103307330	G	A	0.42356	0.99973	0.022298	0.0030333	2.1994e-13
11	103300719	G	A	0.59214	0.99403	-0.022791	0.0031004	2.1997e-13
11	103308330	G	A	0.42354	0.99999	0.022297	0.0030332	2.1997e-13
11	103303701	G	A	0.57640	0.99964	-0.022298	0.0030335	2.2028e-13
11	103303343	C	T	0.59300	0.99855	-0.02274	0.0030935	2.2041e-13
11	103303327	A	G	0.59300	0.99855	-0.022739	0.0030935	2.205e-13
11	103304094	G	A	0.59201	0.99528	-0.022756	0.0030959	2.205e-13
11	103304197	A	G	0.59209	0.99452	-0.022766	0.0030972	2.2051e-13
11	103303792	C	T	0.59201	0.99528	-0.022756	0.0030958	2.2071e-13
11	103298745	T	C	0.59270	0.99608	-0.022766	0.0030975	2.2145e-13
11	103301002	G	C	0.57578	0.99618	-0.022337	0.0030395	2.2295e-13
11	103301561	G	C	0.57634	0.99883	-0.022303	0.0030349	2.2372e-13
11	103287840	A	G	0.61109	0.90722	0.022716	0.0030914	2.2452e-13
11	103305230	G	T	0.59313	0.99930	-0.022719	0.0030919	2.2468e-13
11	103291134	C	T	0.57677	0.99645	-0.022342	0.0030406	2.2491e-13
11	103293584	T	C	0.57495	0.99276	-0.022362	0.0030434	2.2499e-13
11	103304668	C	T	0.40673	0.99943	0.022722	0.0030924	2.2515e-13
11	103299184	G	A	0.59301	0.99693	-0.022749	0.003096	2.2521e-13
11	103307124	G	A	0.40681	0.99947	0.022716	0.0030918	2.2592e-13
11	103305744	T	C	0.59315	0.99865	-0.022726	0.0030935	2.2727e-13
11	103307596	A	T	0.40638	0.99739	0.022744	0.0030962	2.2823e-13
11	103288558	T	G	0.58854	0.97311	-0.022985	0.003129	2.2826e-13
11	103304757	T	C	0.42254	0.99578	0.022338	0.0030408	2.2833e-13
11	103307589	TGGGGGG	TGGGGG	0.40643	0.99750	0.022742	0.0030959	2.2856e-13
11	103298241	G	A	0.59186	0.99362	-0.022792	0.0031027	2.2858e-13
11	103306167	A	G	0.59320	0.99894	-0.022715	0.0030924	2.2934e-13
11	103291319	G	A	0.57652	0.99750	-0.02232	0.0030386	2.294e-13
11	103291146	G	C	0.57765	0.99318	-0.022387	0.0030485	2.3219e-13
11	103287882	C	T	0.43943	0.90635	0.023776	0.0032376	2.3235e-13
11	103301030	C	T	0.59297	0.99797	-0.022727	0.003095	2.3321e-13
11	103300697	C	A	0.57547	0.99407	-0.022335	0.0030431	2.3942e-13
11	103291891	T	C	0.57651	0.99752	-0.022301	0.0030387	2.4022e-13
11	103291679	C	T	0.57611	0.99604	-0.02232	0.0030415	2.4122e-13
11	103291675	G	A	0.57629	0.99517	-0.022329	0.0030428	2.4159e-13
11	103298098	T	C	0.57645	0.99727	-0.022295	0.0030382	2.4186e-13
11	103291944	G	T	0.57625	0.99656	-0.022307	0.0030401	2.4274e-13
11	103295907	G	A	0.57554	0.99429	-0.02233	0.0030432	2.4292e-13
11	103287263	A	C	0.59617	0.92850	-0.023406	0.0031899	2.4299e-13
11	103292468	T	A	0.57578	0.99399	-0.022337	0.0030443	2.4312e-13
11	103297793	C	T	0.57640	0.99751	-0.022289	0.0030377	2.4329e-13
11	103292307	A	G	0.57617	0.99563	-0.022312	0.0030417	2.4659e-13
11	103299747	C	T	0.59229	0.99377	-0.022749	0.0031015	2.4758e-13
11	103292575	T	C	0.59097	0.98513	-0.022857	0.0031167	2.5033e-13
11	103299004	C	T	0.59319	0.99731	-0.022705	0.0030961	2.5043e-13
11	103313920	A	C	0.59385	0.99236	-0.022788	0.0031074	2.5051e-13
11	103289186	G	C	0.57568	0.99708	-0.02227	0.003037	2.5148e-13
11	103295526	C	T	0.57644	0.99794	-0.022272	0.0030373	2.5176e-13
11	103292402	A	C	0.57614	0.99485	-0.022314	0.0030432	2.5247e-13
11	103289268	G	A	0.57525	0.99516	-0.0223	0.0030413	2.5248e-13
11	103299453	G	A	0.59279	0.99635	-0.022705	0.0030967	2.5281e-13
11	103292067	A	C	0.57612	0.99536	-0.022307	0.0030424	2.5294e-13
11	103295211	C	G	0.57628	0.99736	-0.022278	0.0030385	2.5314e-13
11	103298458	G	T	0.57675	0.99617	-0.022293	0.0030407	2.5366e-13
11	103292448	T	G	0.57600	0.99522	-0.022303	0.0030422	2.5444e-13
11	103289227	T	C	0.57535	0.99568	-0.022276	0.003039	2.5659e-13
11	103297341	A	G	0.59314	0.99760	-0.022685	0.0030957	2.609e-13
11	103294403	C	G	0.57630	0.99697	-0.022268	0.003039	2.6206e-13
11	103289237	C	T	0.57505	0.99473	-0.022285	0.0030415	2.6316e-13
11	103294434	T	A	0.57640	0.99737	-0.02226	0.0030383	2.6393e-13
11	103294245	GGTGTG	GGTG	0.57353	0.98679	-0.02238	0.0030549	2.645e-13
11	103294429	G	A	0.57640	0.99738	-0.022258	0.0030383	2.6486e-13
11	103294259	T	G	0.57472	0.99108	-0.022331	0.0030484	2.6549e-13
11	103295050	G	C	0.59299	0.99759	-0.022679	0.0030959	2.66e-13
11	103294139	C	T	0.57645	0.99838	-0.022241	0.0030364	2.6724e-13
11	103298385	C	T	0.57616	0.99564	-0.022268	0.0030406	2.6945e-13
11	103291906	T	A	0.59334	0.99782	-0.022673	0.003096	2.6952e-13
11	103298374	C	T	0.57616	0.99563	-0.022267	0.0030406	2.699e-13
11	103292677	G	C	0.57572	0.99410	-0.022296	0.0030448	2.7166e-13
11	103293968	G	A	0.57652	0.99790	-0.022241	0.0030374	2.7199e-13
11	103289035	G	A	0.57560	0.99952	-0.02218	0.0030293	2.7276e-13
11	103297968	T	C	0.59277	0.99615	-0.022685	0.0030983	2.7296e-13
11	103293921	C	T	0.57653	0.99796	-0.022238	0.0030373	2.7324e-13
11	103299801	T	C	0.59104	0.98954	-0.02276	0.0031088	2.7401e-13
11	103298431	T	A	0.59284	0.99650	-0.022674	0.0030973	2.755e-13
11	103299655	T	C	0.59275	0.99555	-0.022683	0.0030987	2.7663e-13
11	103299687	C	T	0.59247	0.99444	-0.022695	0.0031005	2.7695e-13
11	103299916	G	C	0.58947	0.98525	-0.022744	0.0031071	2.7695e-13
11	103299937	T	C	0.58914	0.98400	-0.022757	0.0031091	2.7764e-13
11	103292628	C	A	0.57477	0.99028	-0.022332	0.0030511	2.7799e-13
11	103299387	A	G	0.59319	0.99673	-0.022665	0.0030967	2.7852e-13
11	103292320	G	A	0.57622	0.99568	-0.022263	0.003042	2.7942e-13
11	103293370	G	A	0.57651	0.99889	-0.022216	0.0030356	2.7955e-13
11	103292014	G	T	0.57655	0.99684	-0.022249	0.0030401	2.7963e-13
11	103299941	T	C	0.58907	0.98371	-0.022755	0.0031093	2.7994e-13
11	103292127	G	A	0.57664	0.99664	-0.022248	0.0030405	2.8183e-13
11	103299275	C	G	0.59304	0.99740	-0.022651	0.0030954	2.8183e-13
11	103294366	G	A	0.59120	0.98971	-0.022738	0.0031084	2.8707e-13
11	103294930	A	G	0.57638	0.99693	-0.022236	0.0030398	2.871e-13
11	103304468	A	G	0.58927	0.98370	-0.022745	0.0031095	2.8758e-13
11	103304476	G	A	0.58929	0.98380	-0.022744	0.0031093	2.8764e-13
11	103292523	T	C	0.59337	0.99688	-0.02266	0.0030979	2.8802e-13
11	103294818	G	T	0.57630	0.99737	-0.022228	0.003039	2.8815e-13
11	103304510	G	A	0.58916	0.98395	-0.02274	0.0031089	2.8831e-13
11	103294682	A	C	0.57628	0.99653	-0.022237	0.0030401	2.8838e-13
11	103294772	T	C	0.57591	0.99578	-0.022242	0.003041	2.8929e-13
11	103294607	T	G	0.57640	0.99779	-0.022209	0.0030379	2.9656e-13
11	103293198	T	G	0.59100	0.98994	-0.022702	0.0031055	2.9755e-13
11	103293813	C	T	0.57656	0.99854	-0.022186	0.0030367	3.066e-13
11	103293911	G	A	0.57658	0.99801	-0.022191	0.0030376	3.0819e-13
11	103292970	A	G	0.39689	0.77067	-0.024815	0.0033971	3.0944e-13
11	103293458	C	T	0.59317	0.99746	-0.022604	0.0030957	3.164e-13
11	103287575	G	C	0.37598	0.86984	-0.023205	0.0031788	3.2109e-13
11	103293623	T	A	0.59261	0.99476	-0.022631	0.0031004	3.2145e-13
11	103293485	T	C	0.57631	0.99787	-0.022171	0.003038	3.2566e-13
11	103288811	A	G	0.57339	0.93052	-0.023254	0.0031876	3.3231e-13
11	103288470	C	G	0.58232	0.95026	-0.023096	0.0031668	3.3753e-13
11	103287434	T	C	0.40157	0.89062	-0.022997	0.0031561	3.5422e-13
11	103287416	G	T	0.40162	0.89017	-0.022956	0.0031572	3.9623e-13
11	103287847	C	T	0.59259	0.91013	0.022536	0.0031136	5.0669e-13
11	103322398	A	G	0.58194	0.99676	-0.021886	0.0030363	6.2924e-13
11	103321929	G	T	0.58167	0.99748	-0.021868	0.0030348	6.3988e-13
11	103287112	G	A	0.43006	0.95944	-0.021555	0.0029951	6.8332e-13
11	103287619	T	C	0.38461	0.84234	-0.023573	0.0032804	7.3869e-13
11	103322890	C	T	0.57905	0.97334	-0.022225	0.0030942	7.5563e-13
11	103315024	A	G	0.59898	0.99199	-0.022211	0.0030969	8.1827e-13
11	103317601	T	G	0.59967	1.00000	-0.022025	0.0030791	9.3725e-13
11	103322072	A	G	0.59991	0.99904	-0.022014	0.0030813	9.9906e-13
11	103288207	T	C	0.50006	0.80685	-0.024408	0.0034335	1.2897e-12
11	103287731	G	T	0.39630	0.91167	-0.021949	0.0030923	1.3933e-12
11	103287682	A	G	0.37058	0.86934	-0.022801	0.0032143	1.4395e-12
11	103287519	T	G	0.37399	0.86854	-0.022682	0.0032049	1.6184e-12
11	103287995	G	A	0.54003	0.87203	-0.022747	0.0032154	1.6522e-12
11	103298659	T	G	0.53761	0.92431	-0.02266	0.0032079	1.7816e-12
11	103287551	G	A	0.36783	0.86000	-0.0228	0.0032328	1.9278e-12
11	103318190	A	G	0.58885	0.97992	-0.021644	0.0030746	2.1175e-12
11	103288122	T	C	0.51386	0.84527	-0.023437	0.0033371	2.3812e-12
11	103288014	A	G	0.55891	0.87346	-0.022918	0.0032657	2.4731e-12
11	103287957	T	G	0.57165	0.91355	-0.022336	0.0031843	2.5351e-12
11	103288226	T	C	0.49627	0.79663	-0.024206	0.0034584	2.8227e-12
11	103288222	C	T	0.49618	0.79678	-0.0242	0.003458	2.8364e-12
11	103287741	T	G	0.58610	0.90955	0.021775	0.0031239	3.4519e-12
11	103288387	C	T	0.54939	0.91336	-0.02186	0.0031368	3.4946e-12
11	103287714	G	A	0.58595	0.91084	0.021752	0.0031214	3.5027e-12
11	103300244	G	A	0.58521	0.98610	-0.021428	0.0030838	4.0334e-12
11	103300324	G	A	0.58506	0.98555	-0.021431	0.0030846	4.0529e-12
11	103287511	A	G	0.39266	0.87297	-0.022352	0.0032245	4.532e-12
11	103287561	A	C	0.38523	0.85901	-0.022586	0.0032627	4.8502e-12
11	103299696	T	C	0.58468	0.98306	-0.021365	0.0030891	5.0667e-12
11	103276931	C	T	0.56741	0.94088	-0.021031	0.0030596	6.8011e-12
11	103279999	A	G	0.57080	0.94713	-0.020748	0.0030549	1.2018e-11
11	103278838	G	A	0.57094	0.94425	-0.020782	0.0030604	1.2097e-11
11	103285015	G	A	0.57146	0.94849	-0.020706	0.0030577	1.3786e-11
11	103288169	T	C	0.52261	0.83045	-0.023021	0.0034049	1.4822e-11
11	103281812	A	G	0.57136	0.94569	-0.02069	0.0030613	1.5082e-11
11	103282157	G	C	0.56870	0.94044	-0.02074	0.003069	1.5157e-11
11	103283352	G	A	0.57063	0.94711	-0.020638	0.0030576	1.6038e-11
11	103288282	T	C	0.52249	0.85607	-0.021791	0.0032757	3.1122e-11
11	103290687	ATG	AG	0.53207	0.90068	-0.0212	0.003194	3.4424e-11
11	103288304	G	C	0.52177	0.85415	-0.02174	0.0032816	3.7412e-11
11	103299807	TGGGGG	TGGGGGG	0.52219	0.84034	-0.022225	0.0033745	4.8492e-11
11	103288250	G	A	0.51167	0.82024	-0.021845	0.0033395	6.5361e-11
11	103288245	T	C	0.50734	0.80897	-0.022026	0.0033673	6.5525e-11
11	103288293	A	G	0.54006	0.85338	-0.021723	0.003326	6.9873e-11
11	103286826	A	G	0.38463	0.99965	-0.019418	0.0029804	7.7834e-11
11	103288356	T	C	0.51946	0.85813	-0.020907	0.003243	1.2224e-10
11	103288362	C	T	0.51929	0.85791	-0.020878	0.0032435	1.3023e-10
11	103288324	G	A	0.51707	0.85145	-0.020888	0.0032672	1.7305e-10
11	103288332	C	T	0.51417	0.84099	-0.020918	0.0032837	2.0093e-10
11	103288336	T	C	0.51424	0.84133	-0.020912	0.003283	2.0162e-10
11	103278482	T	G	0.58596	0.83338	-0.020668	0.0032773	3.0357e-10
11	103278032	C	T	0.59362	0.85841	-0.020314	0.0032279	3.3003e-10
11	103277980	A	G	0.59332	0.85640	-0.0203	0.0032309	3.5254e-10
11	103277951	C	A	0.58626	0.84804	-0.020265	0.0032359	4.0205e-10
11	103274736	T	G	0.38440	0.89089	-0.019843	0.0031692	4.0493e-10
11	103287812	C	T	0.65395	0.93745	0.019723	0.0031635	4.7984e-10
11	103298664	T	G	0.35854	0.65807	-0.023259	0.0037443	5.5481e-10
11	103277768	A	G	0.57615	0.81453	-0.020433	0.0033	6.2893e-10
11	103285734	A	G	0.67457	0.90792	-0.020626	0.0033523	8.0463e-10
11	103286044	G	A	0.32451	0.91128	0.020602	0.0033497	8.16e-10
11	103285861	G	A	0.67361	0.90635	-0.020603	0.0033511	8.2775e-10
11	103286219	G	A	0.67586	0.91285	-0.020572	0.0033474	8.4112e-10
11	103286138	C	G	0.67565	0.91241	-0.020569	0.0033475	8.4756e-10
11	103285714	A	T	0.67487	0.90820	-0.020597	0.0033535	8.6236e-10
11	103285494	G	T	0.67562	0.90782	-0.020602	0.0033559	8.7661e-10
11	103285770	A	G	0.67477	0.90732	-0.020597	0.0033554	8.7928e-10
11	103285465	G	A	0.67592	0.90619	-0.020622	0.0033601	8.8601e-10
11	103298914	A	G	0.73502	0.98613	-0.021652	0.0035531	1.1633e-09
11	103324728	G	C	0.26218	0.99743	0.021426	0.0035496	1.6593e-09
16	3242688	G	A	0.05021	0.87530	-0.049794	0.0077789	1.6445e-10
16	3265708	C	T	0.04964	0.88408	-0.049779	0.0077835	1.7079e-10
16	1607723	C	T	0.08380	0.96660	-0.032989	0.0052222	2.8334e-10
16	1607735	A	G	0.08380	0.96658	-0.032989	0.0052221	2.834e-10
16	1607307	A	G	0.08362	0.96517	-0.032771	0.005233	4.0255e-10
16	912732	A	G	0.02227	0.28575	-0.11791	0.018952	5.2208e-10
16	1297855	C	T	0.02306	0.46645	-0.084929	0.013707	6.1358e-10
16	912675	C	A	0.02276	0.27906	-0.11749	0.018979	6.3583e-10
16	1520657	C	T	0.04239	0.91089	-0.050759	0.0082942	9.8935e-10
16	481617	C	A	0.03477	0.07989	-0.18303	0.029992	1.0999e-09
16	912648	G	T	0.02083	0.30516	-0.11555	0.018959	1.1557e-09
16	1607527	G	A	0.70853	0.99992	-0.018822	0.0031057	1.4285e-09
16	1603186	T	C	0.63840	0.97804	0.017267	0.0028529	1.5034e-09
16	1607744	A	G	0.24618	0.99603	0.01997	0.0033313	2.145e-09
19	51380692	T	C	0.35486	0.91544	-0.020155	0.0032203	4.1201e-10
